# Supplementary material for: Evolution of Recombination Landscapes in Diverging Populations of Bread Wheat
Source: Genome Biol Evol. 2021 Jun 29;13(8):evab152. doi: 10.1093/gbe/evab152 (PMC8350361; doi:10.1093/gbe/evab152)
Supplement: evab152_Supplementary_Data [file evab152_supplementary_data.zip]

Archive with 4 entries (4 files):
- supplementary_file_S6_differenciation_meiosis_genes.zip
- Danguy_et_al_supplementary.pdf
- supplementary_file_S2_recombination_profiles_all_chr.pdf
- supplementary_file_S4_recombination_maps.zip
